# Supplementary material for: Prkci Regulates Autophagy and Pancreatic Tumorigenesis in Mice
Source: Cancers (Basel). 2022 Feb 4;14(3):796. doi: 10.3390/cancers14030796 (PMC8834021; doi:10.3390/cancers14030796)
Supplement: Supplementary file 1 [file cancers-14-00796-s001.zip]

Archive with 3 entries (2 files):
- cancers-1523563-supplementary/
- cancers-1523563-supplementary/Figures S1-S9 and Table S1.pdf
- cancers-1523563-supplementary/Table S2.xlsx
