# Supplementary material for: Prkci Regulates Autophagy and Pancreatic Tumorigenesis in Mice
Source: Cancers (Basel). 2022 Feb 4;14(3):796. doi: 10.3390/cancers14030796 (PMC8834021; doi:10.3390/cancers14030796)
Supplement: Supplementary file 1 [file cancers-14-00796-s001.zip › cancers-1523563-supplementary/Table S2.xlsx]

## Sheet: Sheet1
Table S2: 286 genes identified as significantly required for pre-rRNA processing (related to Figure 7)
Gene name	Gene ID	Functional class	Phenotype	Subfamily	SGD	Yeast homolog	Spearman's Corrlation (vs PKCi)	p-value	Spearman's Corrlation (vs Ect2)	p-value
RIOK3	8780	Class 2	47S up, 41S down, 34S up, 30S up, 18S-E down	E	YOR119C	RIO1	0.598	1.6e-18	0.499	1.61e-12
SRPK1	6732	Class 11	45S & 41S up, 32S up, 21S & 18S-E up, 12S up	E/L	YMR216C	SKY1	0.591	4.96e-18	0.601	9.13e-19
XPO1	7514	MISC	47S & 41S up, 26S up, 21S up	E/S	YGR218W	CRM1	0.579	3.27e-17	0.493	3.02e-12
HNRNPF	3185	Class 1	47S & 45S & 41S down, 34S up	E	YPR112C	MRD1	0.531	3.08e-14	0.484	9.26e-12
HEATR1	55127	Class 2	34S up, 21S & 18S-E down	E	YJL109C	UTP10	0.497	1.97e-12	0.391	7.26e-08
SPTY2D1	144108	MISC	47S & 45S & 41S down	E		no	0.486	7.07e-12	0.538	1.19e-14
DHX15	1665	MISC	47S down, 41S up	E	YGL120C	PRP43	0.477	1.91e-11	0.457	1.58e-10
PHF6	84295	MISC	45S & 41S down	E		no	0.469	4.66e-11	0.398	4.25e-08
EIF2AK2	5610	Class 1	47S & 45S & 41S down, 30S down	E		no	0.465	6.92e-11	0.496	2.34e-12
TOP2A	7153	Class 1	47S & 45S down, 26S down	E	YNL088W	TOP2	0.464	7.61e-11	0.753	1.25e-33
C1orf107	27042	Class 1	47S & 45S down, 30S down, 26S up	E	YIL091C	UTP25	0.453	2.51e-10	0.395	5.15e-08
TOP1	7150	Class 5	30S down, 26S down, 18S-E down	E	YOL006C	TOP1	0.447	4.48e-10	0.487	6.61e-12
DUSP11	8446	Class 2	47S up, 34S up	E		no	0.43	2.33e-08	0.357	1.071e-06
TCERG1	10915	MISC	47S & 41S up	E	YKL012W	PRP40	0.427	3.05e-09	0.277	0.0001902
SRFBP1	153443	Class 2	41S down, 34S up, 30S up, 21S & 18S-E down	E		no	0.419	6.67e-09	0.353	1.483e-06
LSG1	55341	MISC	41S down, 26S up, 18S-E down	E/S	YGL099W	LSG1	0.417	8.08e-09	0.403	2.75e-08
DDX18	8886	Class 8	47S & 41S down, 32S down, 30S down, 21S & 18S-E down, 12S down	E/L	YMR290C	HAS1	0.397	4.53e-08	0.496	2.12e-12
CDCA8	55143	Class 1	47S & 45S & 41S down, 32S down, 12S down	E/L		no	0.392	6.83e-08	0.673	1.06e-24
NCAPG2	54892	Class 11	47S & 45S & 41S up, 30S up	E		no	0.384	1.32e-07	0.657	3.24e-23
CBX3	11335	MISC	26S up	E		no	0.373	3.16e-07	0.596	2.18e-18
MRE11	4361	MISC	30S down, 18S-E up	E/S	YMR224C	MRE11	0.366	5.57e-07	0.321	1.363e-05
NAT10	55226	MISC	47S & 45S & 41S down	E	YNL132W	KRE33	0.366	5.51e-07	0.286	0.0001149
CDK7	1022	Class 9	21S up, 12S up	S/L	YDL108W	KIN28	0.363	6.86e-07	0.404	2.52e-08
ISG20L2	81875	Class 1	47S & 45S & 41S down, 32S down, 30S down, 18S-E up	E/S	YOL080C	REX4	0.363	7.06e-07	0.396	5e-08
TOPBP1	11073	MISC	47S up	E		no	0.362	7.22e-07	0.447	4.46e-10
DDX52	11056	Class 8	47S & 45S & 41S down, 21S & 18S-E down	E	YGL171W	ROK1	0.358	1.026e-06	0.342	3.182e-06
SMC5	23137	Class 1	47S & 45S & 41S down, 30S down, 26S down	E	YOL034W	SMC5	0.356	1.154e-06	0.166	0.0271
WDR43	23160	Class 2	45S & 41S down, 34S up, 32S down, 21S & 18S-E down, 12S down	E	YDR398W	UTP5	0.355	1.29e-06	0.288	0.0001037
WDR75	84128	Class 5	34S up, 21S & 18S-E down	E	YPL126W	UTP17/NAN1	0.351	1.625e-06	0.334	5.678e-06
WDR3	10885	Class 2	45S & 41S down, 34S up, 32S down, 30S up, 21S & 18S-E down	E	YLR129W	DIP2/UTP12	0.346	2.342e-06	0.391	7.41e-08
KIF2C	11004	MISC	26S down, 21S up	E/S	YGL216W	KIP3	0.342	3.209e-06	0.652	7.86e-23
CCAR1	55749	MISC	30S down	E		no	0.342	3.276e-06	0.268	0.0003106
SPATA5	166378	Class 11	47S up, 34S up, 18S-E up	E/S	YLR397C	AFG2/DRG1	0.339	3.9e-06	0.34	3.732e-06
KRT7	3855	Class 9	47S & 45S down, 41S up, 30S up, 26S up	E		no	0.339	4.006e-06	0.323	1.141e-05
ZFC3H1	196441	Class 1	47S & 45S down	E		no	0.335	5.081e-06	0.137	0.0696
WDR12	55759	MISC	41S up, 32S up, 30S down, 26S up	E/L	YOR272W	YTM1	0.328	8.184e-06	0.455	1.97e-10
BUB3	9184	Class 1	47S & 45S & 41S down, 30S down, 21S & 18S-E down	E	YER107C	GLE2	0.327	9.061e-06	0.424	4.21e-09
RRN3	54700	Class 1	all precursors down	E	YKL125W	RRN3	0.319	1.557e-05	0.354	1.344e-06
MED21	9412	Class 2	41S down, 34S up, 30S up, 26S down, 18S-E down	E		no	0.311	2.538e-05	0.228	0.002322
CIRH1A	84916	Class 2	47S up, 34S up, 21S down	E	YDR324C	UTP4	0.309	2.88203-5	0.324	1.077e-05
NSUN2	54888	MISC	47S down, 41S up, 18S-E up	E/S	YBL024W	NCL1	0.305	3.652e-05	0.36	8.58e-07
HNRNPU	3192	Class 2	47S & 45S & 41S up, 34S up, 32S up, 26S up	E/L		no	0.3	4.933e-05	0.251	0.0007582
CSNK2A1	1457	MISC	26S down, 18S-E down	E/S	YIL035C	CKA1	0.296	6.397e-05	0.429	2.54e-09
PRKDC	5591	Class 4	41S up, 26S up	E	YJR066W	TOR1	0.29	9.116e-05	0.415	9.19e-09
POLR1A	25885	Class 1	all precursors down	E	YOR341W	RPA190	0.289	9.555e-05	0.326	9.684e-06
ARPC1A	10552	Class 6	34S up	E	YBR234C	ARC40	0.287	0.0001083	0.368	4.62e-07
KRR1	11103	Class 2	34S up, 21S & 18S-E down	E	YCL059C	KRR1	0.287	0.0001099	0.262	0.0004275
POLR2H	5437	Class 5	34S up, 30S up, 21S & 18S-E down, 12S down	E	YOR224C	RPB8	0.286	0.0001135	0.25	0.0008065
BMS1	9790	Class 2	34S up, 30S up, 21S down	E	YPL217C	BMS1	0.284	0.0001302	0.306	3.451e-05
HNRNPR	10236	MISC	45S & 41S down, 18S-E down	E		no	0.283	0.0001315	0.362	7.25e-07
NIFK	84365	Class 4	41S up, 30S down, 21S down, 12S down	E/L	YNL110C	NOP15	0.281	0.0001526	0.241	0.001237
DDX47	51202	Class 2	34S up, 30S up, 21S down	E	YHR065C	RRP3	0.276	0.0002036	0.203	0.006761
KRT18	3875	Class 1	47S & 45S down	E		no	0.275	0.0002125	0.335	5.072e-06
GSTCD	79807	Class 3	45S & 41S up, 32S up, 12S up	E/L		no	0.273	0.0002333	0.341	3.389e-06
CEBPZ	10153	Class 4	32S down, 30S down, 21S down, 18S-E up, 12S down	E/L	YDR060W	MAK21/NOC1	0.273	0.0002416	0.207	0.005603
RCC2	55920	Class 1	47S & 45S down	E	YGL097W	SRM1	0.271	0.0002705	0.41	1.42e-08
NOB1	28987	MISC	45S & 41S up, 30S up, 26S up, 21S & 18S-E up	E/S	YOR056C	NOB1	0.271	0.000262	0.192	0.0103
MTREX	23517	Class 6	45S & 41S down, 34S up, 32S down, 30S down, 26S up, 18S-E down, 12S up	E/L	YJL050W	MTR4	0.269	0.0002975	0.159	0.034
RRP15	51018	Class 4	41S up, 30S down, 21S down, 12S down	E/L	YPR143W	RRP15	0.267	0.0003301	0.211	0.004795
PARN	5073	Class 1	47S & 45S & 41S down, 32S down, 21S down	E/L		no	0.265	0.0003626	0.371	3.81e-07
TGS1	96764	MISC	45S down, 30S down, 18S-E down	E	YPL157W	TGS1	0.265	0.0003693	0.261	0.0004441
HP1BP3	50809	Class 1	47S & 45S down, 30S down	E		no	0.263	0.0004072	0.148	0.0496
DHX8	1659	Class 1	45S & 41S down, 32S down, 21S down	E	YER013W	PRP22	0.261	0.0004601	0.214	0.004229
FCF1	51077	Class 2	45S up, 41S down, 34S up, 30S up, 21S down	E	YDR339C	UTP24/FCF1	0.255	0.0006268	0.378	2.1e-07
NOP58	51602	Class 2	45S & 41S down, 34S up, 21S & 18S-E down	E	YOR310C	NOP58	0.25	0.0007797	0.266	0.0003528
NCL	4691	Class 1	all precursors down	E		no	0.248	0.0008794	0.353	1.473e-06
ZCCHC9	84240	Class 7	41S up, 30S down, 21S up	E/S		no	0.235	0.001676	0.284	0.0001245
NOC3L	64318	MISC	26S down	E	YLR002C	NOC3	0.235	0.001626	0.175	0.0201
SIRT7	51547	MISC	47S up, 26S down, 18S-E down	E	YOL068C	HST1/SIR2	0.234	0.001712	0.146	0.0527
BRIX1	55299	Class 4	41S up, 30S down, 26S down, 21S down, 18S-E up, 12S down	E/L	YOL077C	BRX1	0.229	0.002165	0.272	0.000254
DEK	7913	MISC	21S up	S		no	0.225	0.0006235	0.397	4.61e-08
SF3B6	51639	Class 2	34S up, 30S up	E		no	0.225	0.002653	0.292	8.173e-05
RFC4	5984	MISC	21S up	S	YJR068W	RFC2	0.218	0.003508	0.488	5.65e-12
UTP14C	9724	MISC	47S down, 41S up, 21S up, 12S down	E/S	YML093W	UTP14	0.217	0.003646	0.156	0.0379
DNAJC21	134218	MISC	41S up, 34S up, 18S-E up	E/S	YNL227C	JJJ1	0.209	0.005227	0.234	0.001718
PRDX1	5052	Class 1	47S & 45S down, 18S-E up	E/S	YML028W	TSA1	0.207	0.005636	0.329	7.549e-06
FARSB	10056	MISC	26S down, 18S-E down	E	YLR060W	FRS1	0.203	0.00676	0.294	6.955e-05
HNRNPC	3183	Class 2	47S & 45S up, 34S up, 21S down	E	YPL190C	NAB3	0.202	0.007804	0.273	0.0002403
UBE2I	7329	Class 1	47S & 45S down, 30S down	E	YDL064W	UBC9	0.201	0.007338	0.301	4.728e-05
ZNHIT6	54680	Class 2	34S up, 30S up, 18S-E down, 12S down	E	YHR040W	BCD1	0.201	0.007394	0.248	0.0008543
NOL10	79954	Class 2	34S up, 30S up, 21S & 18S-E down	E	YGR145W	ENP2	0.2	0.007604	0.237	0.001513
HNRNPL	3191	Class 5	34S up, 26S down, 18S-E down	E		no	0.199	0.008051	0.262	0.000434
GTPBP4	23560	Class 4	41S up, 30S down, 21S down, 18S-E up, 12S down	E/L	YPL093W	NOG1	0.197	0.008455	0.277	0.0001915
ESF1	51575	Class 1	47S & 45S & 41S down, 30S up, 21S down	E	YDR365C	ESF1	0.194	0.009781	0.262	0.0004339
EIF2S3	1968	Class 1	47S & 45S & 41S down	E	YER025W	GCD11	0.19	0.0113	0.282	0.0001452
SEPTIN2	4735	Class 1	47S & 45S down, 18S-E down	E	YJR076C	CDC11	0.19	0.0111	0.225	0.002629
DKC1	1736	Class 6	34S up, 30S down, 26S up, 21S up	E/S	YLR175W	CBF5	0.188	0.0123	0.279	0.0001672
UTP14A	10813	Class 8	41S down, 21S & 18S-E down	E	YML093W	UTP14	0.182	0.0151	0.219	0.003376
POLR1B	84172	Class 1	47S & 45S & 41S down, 34S up	E	YPR010C	RPA135	0.181	0.0157	0.164	0.0295
RUVBL1	8607	Class 2	41S down, 34S up, 30S up, 18S-E down	E	YDR190C	RVB1	0.18	0.0163	0.365	5.99e-07
KPNA3	3839	MISC	34S up	E	YNL189W	SRP1	0.18	0.0163	0.263	0.0003992
NPM1	4869	Class 11	47S & 45S up	E		no	0.179	0.0172	0.224	0.002751
DDX10	1662	Class 2	34S up, 30S up, 21S down	E	YJL033W	HCA4	0.175	0.0196	0.272	0.0002561
DNTTIP2	30836	Class 2	41S down, 34S up, 30S up, 21S down	E	YLR051C	FCF2	0.175	0.02	0.219	0.003351
GNL2	29889	Class 11	32S up	L	YNR053C	NOG2/NUG2	0.174	0.0204	0.303	4.191e-05
DDX27	55661	Class 4	41S up, 30S down, 21S down, 18S-E up, 12S down	E/L	YLL008W	DRS1	0.173	0.0213	0.209	0.005291
BLM	641	Class 1	47S & 45S & 41S down, 30S down	E	YMR190C	SGS1	0.169	0.0242	0.49	4.32e-12
NKRF	55922	MISC	34S up, 26S up	E		no	0.168	0.0253	0.122	0.106
RBM34	23029	MISC	32S down, 30S down, 26S down	E	YOL041C	NOP12	0.167	0.0259	0.145	0.0544
UTP15	84135	Class 1	47S & 45S & 41S down, 34S up, 32S down, 30S down, 21S & 18S-E down	E	YMR093W	UTP15	0.165	0.0279	0.205	0.006217
SNRNP200	23020	Class 1	47S down, 34S up, 32S down, 21S down	E	YER172C	BRR2	0.163	0.0301	0.236	0.001546
MPHOSPH10	10199	Class 8	45S up, 30S up, 21S & 18S-E down	E	YJR002W	MPP10	0.163	0.0298	0.103	0.174
MPHOSPH6	10200	Class 12	47S & 45S up, 30S down, 18S-E down, 12S up	E/L		no	0.162	0.0315	0.323	1.163e-05
PDCD11	22984	Class 8	45S up, 32S down, 21S down, 12S down	E/L	YMR229C	RRP5	0.161	0.0326	0.093	0.218
HNRNPD	3184	Class 11	32S up, 21S up, 12S up	L	YOL123W	HRP1	0.159	0.0345	0.0131	0.862
RFC3	5983	MISC	47S down, 30S down	E	YBR087W	RFC5	0.156	0.0385	0.385	1.17e-07
TWISTNB	221830	Class 1	all precursors down	E		no	0.153	0.0422	0.295	6.758e-05
SDAD1	55153	Class 11	41S up, 32S up	E/L	YGR245C	SDA1	0.15	0.0457	0.124	0.099
SERBP1	26135	Class 1	47S & 45S down	E		no	0.149	0.048	0.303	4.271e-05
HMGN4	10473	MISC	32S up, 26S down	L		no	0.146	0.0517	0.17	0.0235
DHX33	56919	Class 5	47S down, 30S down, 21S & 18S-E down	E	YKL078W	DHR2	0.146	0.0533	0.0869	0.25
RSL1D1	26156	Class 4	41S up, 30S down, 21S down, 12S down	E/L	YKR060W	UTP30	0.145	0.0542	0.0804	0.287
NOP16	51491	Class 4	41S up, 30S down, 21S down, 18S-E up, 12S down	E/L		no	0.144	0.0554	0.141	0.0607
FAM98B	283742	MISC	30S down, 18S-E down	E		no	0.143	0.0578	0.222	0.003019
APEX1	328	Class 9	45S down, 41S up, 32S down, 21S & 18S-E up, 12S up	E/L		no	0.142	0.0588	0.171	0.0225
RRP9	9136	Class 2	47S up, 34S up, 21S & 18S-E down	E	YPR137W	RRP9	0.142	0.0599	0.158	0.036
LUC7L2	51631	Class 1	47S & 45S down, 26S down, 18S-E down	E	YDL087C	LUC7	0.142	0.0591	0.00995	0.188
EFL1	79631	MISC	45S up, 30S up, 18S-E up	E/S	YNL163C	RIA1/EFL1	0.14	0.0627	0.313	2.187e-05
NOM1	64434	Class 2	34S up, 32S down, 30S up, 21S & 18S-E down	E	YLR336C	SGD1	0.131	0.0824	0.158	0.0355
GRSF1	2926	MISC	12S up	L		no	0.13	0.0844	0.148	0.0488
TRMT1L	81627	MISC	45S up, 26S down, 18S-E down	E	YDR120C	TRM1	0.129	0.0882	0.092	0.223
WDR36	134430	Class 2	47S up, 41S down, 34S up, 30S up, 26S down, 21S & 18-E down	E	YLR409C	UTP21	0.128	0.0892	0.161	0.0319
EXOSC5	56915	Class 12	45S & 41S up, 18S-E down, 12S up	E/L	YGR095C	RRP46	0.128	0.0888	0.098	0.194
PRPF3	9129	MISC	34S up, 12S down	E/L	YDR473C	PRP3	0.128	0.0903	0.0466	0.538
PA2G4	5036	Class 1	47S & 45S & 41S down	E	YBL091C	MAP2	0.126	0.0949	0.143	0.0576
CPSF7	79869	Class 1	47S & 45S down	E		no	0.123	0.103	-0.095	0.209
PNO1	56902	Class 6	41S down, 34S up, 30S down, 26S up, 21S & 18S-E down	E/S	YOR145C	PNO1/DIM2	0.122	0.107	0.247	0.0009369
RBBP4	5928	Class 5	30S down, 26S down, 21S & 18S-E down	E	YEL056W	HAT2	0.117	0.121	0.221	0.003121
AATF	26574	Class 2	41S down, 34S up, 30S up, 26S up, 21S & 18S-E down	E	YDR299W	BFR2	0.112	0.139	0.12	0.11
XRN2	22803	Class 2	45S & 41S down, 34S up, 30S down, 21S down, 12S up	E/L	YOR048C	RAT1	0.107	0.155	0.28	0.0001623
ZNF638	27332	Class 1	47S & 45S & 41S down, 21S down	E	YPR112C	MRD1	0.102	0.177	-0.196	0.009023
EXOSC7	23016	Class 6	34S up, 30S down, 26S up, 21S down	E	YDL111C	RRP42	0.101	0.182	0.0811	0.283
EIF2S2	8894	Class 3	47S & 45S & 41S up, 32S up, 12S up	E/L	YPL237W	SUI3	0.0958	0.205	0.338	4.282e-06
CDC5L	988	Class 2	34S up, 18S-E down	E	YMR213W	CEF1	0.0933	0.217	0.193	0.0103
SETX	23064	MISC	47S up	E	YLR430W	SEN1	0.0862	0.254	0.0552	0.465
RPP38	10557	MISC	47S up, 30S up, 18S-E down, 12S down	E		no	0.081	0.284	0.0484	0.523
RRS1	23212	Class 11	47S up, 34S up	E	YOR294W	RRS1	0.0793	0.294	0.0234	0.758
DDB1	1642	Class 2	47S & 45S up, 34S up, 30S down, 21S down	E		no	0.0751	0.321	0.157	0.0375
CSNK1E	1454	Class 4	45S & 41S up, 30S down, 21S down, 18S-E up, 12S down	E/L	YPL204W	HRR25	0.0724	0.338	0.0647	0.392
ACTG1	71	MISC	30S up, 12S up	E/L	YFL039C	ACT1	0.0673	0.373	0.0842	0.265
DDX1	1653	Class 3	47S & 45S & 41S up	E	YOR204W	DED1	0.0659	0.383	0.154	0.0409
EXOSC10	5394	Class 6	45S down, 34S up, 30S down, 26S up, 12S up	E/L	YOR001W	RRP6	0.0606	0.423	0.14	0.0638
EBNA1BP2	10969	Class 4	41S up, 30S down, 21S down, 18S-E up, 12S down	E/L	YKL172W	EBP2	0.0587	0.438	0.238	0.001414
EFTUD2	9343	Class 11	34S up	E	YDR385W	EFT2	0.0579	0.444	0.235	0.001625
RPS3	6188	Class 9	41S up, 30S down, 26S up, 21S & 18S-E up	E/S	YNL178W	RPS3	0.0578	0.444	-0.0882	0.243
PCNA	5111	Class 4	30S down, 21S down	E	YBR088C	POL30	0.0569	0.452	0.427	3.23e-09
CXorf56	63932	Class 1	47S & 45S & 41S down	E		no	0.0567	0.453	0.0911	0.228
TTF1	7270	Class 1	47S & 45S down, 12S down	E		no	0.0556	0.462	0.17	0.0236
CCT2	10576	MISC	30S down, 12S down	E/L	YIL142W	CCT2	0.0547	0.47	0.191	0.0108
EMG1	10436	Class 1	47S & 45S & 41S down, 32S down, 18S-E down	E	YLR186W	EMG1	0.0522	0.49	0.0406	0.592
COIL	8161	MISC	21S up	S		no	0.0505	0.504	-0.051	0.5
UTP20	27340	Class 2	47S up, 34S up, 30S up, 21S & 18S-E down	E	YBL004W	UTP20	0.0479	0.527	0.101	0.181
BOP1	23246	Class 4	45S & 41S up, 32S down, 26S up, 21S down, 18S-E up, 12S up	E/L	YMR049C	ERB1	0.0478	0.527	0.164	0.0294
NOP14	8602	Class 2	47S up, 41S down, 34S up, 30S up, 18S-E down	E	YDL148C	UTP2/NOP14	0.0477	0.528	-0.00114	0.988
DDX42	11325	Class 1	47S & 45S & 41S down, 34S up, 32S down, 26S down	E	YGL171W	ROK1	0.0466	0.538	-0.0888	0.24
RAI1	1797	MISC	21S up, 18S-E down	S	YGL246C	RAI1	0.0429	0.57	-0.0752	0.32
VRK1	7443	MISC	26S down	E	YNL154C	YCK2	0.0407	0.59	0.327	9.157e-06
NOL6	65083	Class 2	34S up, 32S down, 30S up, 21S & 18S-E down	E	YGR090W	UTP22	0.0367	0.628	0.0104	0.891
RTCA	8634	MISC	47S down	E	YOL010W	RCL1	0.0341	0.653	0.246	0.0009614
IFI16	3428	MISC	18S-E up	S		no	0.0331	0.661	0.0176	0.816
EIF4A3	9775	Class 1	47S & 45S & 41S down, 32S down, 30S down, 21S & 18S-E down	E	YDR021W	FAL1	0.0299	0.693	0.0937	0.215
IMP4	92856	Class 2	45S up, 34S up, 30S up, 21S & 18S-E down	E	YNL075W	IMP4	0.0242	0.749	0.101	0.181
BCCIP	56647	MISC	41S up	E	YDR361C	BCP1	0.0174	0.818	0.0205	0.787
EXOSC2	23404	Class 11	47S up, 34S up, 26S up	E/S	YHR069C	RRP4	0.0168	0.824	-0.0159	0.834
RUVBL2	10856	MISC	47S & 45S & 41S down, 34S up, 18S-E down	E	YPL235W	RVB2	0.0167	0.825	0.0408	0.59
RNF40	9810	MISC	34S up	E	YDL074C	BRE1	0.015	0.843	0.152	0.0434
BCAS2	10286	MISC	47S up, 26S down	E		no	0.0136	0.857	0.204	0.006495
FLNA	2316	MISC	41S up	E	YHR169W	DBP8	0.0125	0.869	0.16	0.0336
FEN1	2237	Class 1	47S & 45S down, 32S down, 30S down, 18S-E down	E	YKL113C	RAD27	0.0108	0.887	0.396	4.9e-08
MAK16	84549	Class 4	41S up, 32S down, 30S down, 21S down, 18S-E up, 12S down	E/L	YAL025C	MAK16	0.008747	0.908	-0.0769	0.309
FBL	2091	Class 2	47S up, 45S & 41S down, 34S up, 30S up, 21S & 18S-E down	E	YDL014W	NOP1	0.005443	0.943	-0.0557	0.462
MDN1	23195	MISC	30S down, 21S down, 18S-E up, 12S up	E/L	YLR106C	MDN1/REA1	-0.000957	0.99	-0.0748	0.322
DDX31	64794	Class 1	47S & 45S down, 30S down, 26S down	E	YKR024C	DBP7	-0.00248	0.974	0.0393	0.604
TBL3	10607	Class 2	41S down, 34S up, 30S up, 21S & 18S-E down	E	YLR222C	UTP13	-0.00275	0.971	0.0202	0.7789
NPM3	10360	Class 1	47S & 41S down, 30S down, 26S down, 18S-E down	E		no	-0.00345	0.964	0.0971	0.198
TRMT6	51605	MISC	30S up	E	YNL062C	GCD1	-0.00506	0.503	0.0506	0.503
BUD23	114049	Class 10	30S down, 18S-E up	E/S	YCR047C	BUD23	-0.00767	0.919	0.0224	0.767
ARPC4	10093	Class 1	47S down, 32S down	E/L	YKL013C	ARC19	-0.0129	0.865	0.072	0.341
CDKN2A	1029	Class 11	47S & 45S & 41S up, 34S up, 32S up, 18S-E up, 12S up	E/L		no	-0.0131	0.863	0.0412	0.586
TCOF1	6949	Class 1	47S & 45S & 41S down, 32S down, 30S down	E		no	-0.0157	0.836	0.112	0.137
TRMT112	51504	MISC	21S up, 12S up	S	YNR046W	TRM112	-0.0177	0.815	0.026	0.731
SNRPD2	6633	Class 11	41S up, 34S up 12S down	E/L	YLR275W	SMD2	-0.0189	0.803	-0.0055	0.942
EXOSC1	51013	MISC	26S down	E	YNL232W	CSL4	-0.0204	0.788	-0.00388	0.959
NSUN5	55695	Class 1	47S & 45S & 41S down	E	YNL022C	RCM1	-0.0225	0.767	0.0619	0.413
DHX35	60625	Class 1	47S & 45S & 41S down, 32S down, 30S down, 21S down	E	YKL078W	DHR2	-0.0294	0.698	0.0218	0.773
WDR74	54663	Class 4	41S up, 30S down, 26S up	E	YGL111W	NSA1	-0.0327	0.666	-0.0493	0.515
PLRG1	5356	Class 2	45S & 41S down, 34S up, 30S up, 18S-E down	E	YPL151C	PRP46	-0.0331	0.662	-0.00516	0.946
FTSJ3	117246	MISC	45S down, 32S up	E/L	YCL054W	SPB1	-0.0344	0.649	0.0527	0.486
RPP14	11102	Class 1	45S & 41S down	E		no	-0.0382	0.614	-0.014	0.853
MRTO4	51154	MISC	32S up	L	YKL009W	MRT4	-0.0389	0.607	0.0287	0.704
PAK1IP1	55003	Class 11	47S up, 34S up, 30S up, 26S up	E	YKL021C	MAK11	-0.0419	0.58	0.117	0.12
ILF3	3609	MISC	41S up, 18S-E up	E/S		no	-0.0419	0.58	-0.039	0.606
RPF1	80135	Class 10	47S & 45S & 41S up, 30S down, 26S up, 21S down, 18S-E up	E/S	YHR088W	RPF1	-0.0424	0.576	-0.0113	0.882
UTP6	55813	Class 8	47S & 41S down, 34S up, 32S down, 30S up, 21S & 18S-E down	E	YDR449C	UTP6	-0.0436	0.565	0.0327	0.666
RPP40	10799	Class 9	41S up, 30S down, 21S up	E/S		no	-0.0449	0.553	0.0779	0.303
CCDC59	29080	Class 1	47S & 45S & 41S down, 32S down, 21S down	E		no	-0.048	0.526	-0.0745	0.324
EEF1G	1937	Class 1	47S & 41S down, 32S down, 30S down, 26S down	E	YKL081W	TEF4	-0.051	0.501	-0.185	0.0139
RPSA	3921	MISC	47S & 45S down, 30S down	E	YGR214W	RPS0A	-0.063	0.405	-0.0772	0.307
LSM6	11157	Class 2	47S & 45S & 41S up, 34S up, 30S up, 21S up	E/S	YDR378C	LSM6	-0.0644	0.394	-0.0765	0.312
NOC2L	26155	Class 4	47S & 41S up, 30S down, 26S up, 18S-E up	E/S	YOR206W	NOC2	-0.0674	0.373	0.0677	0.371
UTP11	51118	Class 2	34S up, 30S up	E	YKL099C	UTP11	-0.0698	0.356	0.0398	0.599
PWP2	5822	Class 2	47S up, 41S down, 34S up, 30S up, 21S & 18S-E down	E	YCR057C	PWP2/UTP1	-0.071	0.348	-0.0705	0.351
TUFM	7284	Class 1	47S down	E	YOR187W	TUF1	-0.0726	0.337	0.0598	0.429
RRP7A	27341	Class 8	45S up, 30S up, 21S & 18S-E down	E		no	-0.075	0.321	0.0943	0.212
RRP1	8568	Class 4	45S & 41S up, 30S down, 21S down, 12S down	E/L	YDR087C	RRP1	-0.0765	0.311	-0.0976	0.196
SKIV2L	6499	Class 6	26S up	E	YJL050W	MTR4	-0.0814	0.281	-0.0612	0.418
PRPF19	27339	Class 1	47S & 45S & 41S down, 32S down, 12S down	E/L	YPR178W	PRP4	-0.087	0.25	-0.106	0.159
TSR1	55720	MISC	30S down	E	YDL060W	TSR1	-0.0886	0.241	0.0121	0.873
RBM19	9904	Class 3	47S & 45S up, 32S up, 30S up, 18S-E down, 12S up	E/L	YPR112C	MRD1	-0.0935	0.216	-0.191	0.0107
DDX41	51428	Class 2	34S up, 32S down, 26S down	E	YNL112W	DBP2	-0.0961	0.203	0.0312	0.68
RCL1	10171	Class 2	47S up, 34S up, 30S up, 26S up	E	YOL010W	RCL1	-0.0983	0.193	-0.112	0.138
PIN4	5303	Class 1	47S & 45S & 41S down, 30S down	E		no	-0.104	0.169	-0.0286	0.706
DHX37	57647	Class 7	34S up, 30S down, 26S up, 21S up, 18S-E down	E/S	YMR128W	ECM16/DHR1	-0.112	0.139	-0.099	0.19
RPS11	6205	Class 2	47S up, 34S up, 30S up, 21S & 18S-E down	E	YBR048W	RPS11B	-0.114	0.131	-0.2333	0.001842
TLE1	7088	Class 1	47S & 45S down, 30S down, 18S-E down	E	YPR178W	PRP4	-0.115	0.128	-0.0887	0.24
RRP12	23223	Class 7	41S up, 21S up, 18S-E down	E/S	YPL012W	RRP12	-0.122	0.106	-0.0607	0.422
UTP18	51096	Class 2	47S up, 34S up, 26S down, 21S down	E	YJL069C	UTP18	-0.124	0.0997	-0.07	0.355
NOL9	79707	Class 4	45S & 41S up, 32S up, 26S down	E/L		no	-0.125	0.0983	-0.157	0.0374
IMP3	55272	Class 2	34S up, 30S up, 21S & 18S-E down	E	YHR148W	IMP3	-0.136	0.0713	-0.108	0.153
EXOSC8	11340	Class 1	47S & 45S & 41S down, 32S down, 30S down, 21S & 18S-E down	E/L	YCR035C	RRP43	-0.137	0.0692	-0.0458	0.545
NSA2	10412	Class 4	47S & 45S & 41S down, 30S down, 26S down, 21S down	E	YER126C	NSA2	-0.143	0.0574	-0.208	0.00541
PES1	23481	Class 4	41S up, 30S down, 21S down, 18S-E up, 12S down	E/L	YGR103W	NOP7	-0.145	0.0535	0.0292	0.515
NHP2	55651	MISC	30S down	E	YDL208W	NHP2	-0.147	0.0509	-0.0727	0.336
ZNF474	64397	MISC	41S up, 32S up, 26S up, 18S-E up, 12S up	S/L		no	-0.149	0.0483	0.006375	0.933
PINX1	54984	MISC	45S down, 26S down	E	YGR280C	PXR1	-0.149	0.0475	-0.0836	0.269
FABP5	2171	MISC	30S down	E		no	-0.152	0.0437	-0.182	0.0154
EEF1A1	1915	Class 4	30S down, 21S down, 18S-E up	E/S	YBR118W	TEF2	-0.154	0.0411	-0.212	0.004587
DDX54	79039	MISC	41S up, 32S up	E/L	YDL031W	DBP10	-0.158	0.0358	-0.186	0.0133
CSTF1	1477	Class 1	45S & 41S down	E		no	-0.161	0.0321	0.003127	0.967
MTG2	26164	MISC	47S & 45S & 41S down, 30S down, 26S down	E	YHR168W	MTG2	-0.162	0.0317	-0.171	0.0231
LTV1	84946	Class 9	41S up, 34S up, 30S down, 21S & 18S-E up	E/S	YKL143W	LTV1	-0.163	0.0301	-0.0909	0.229
KRI1	65095	MISC	21S down, 18S-E up	S	YNL308C	KRI1	-0.163	0.0299	-0.248	0.0008611
ABCF2	10061	MISC	30S down	E	YER036C	ARB1	-0.166	0.0272	0.002647	0.972
LAS1L	81887	MISC	47S & 45S down, 32S up, 30S down, 12S down	E/L	YKR063C	LAS1	-0.166	0.0276	-0.132	0.0805
WDR46	9277	Class 8	45S up, 26S down, 21S & 18S-E down	E	YER082C	UTP7	-0.168	0.025	-0.131	0.0816
NGDN	25983	Class 2	41S down, 34S up, 32S down, 30S up, 21S down	E		no	-0.17	0.0235	-0.194	0.009864
SUB1	10923	MISC	47S down	E	YMR039C	SUB1	-0.174	0.0202	-0.0365	0.63
EEF1A2	1917	MISC	30S down, 18S-E up	E/S	YBR118W	TEF2	-0.175	0.0197	-0.226	0.002464
THYN1	29087	Class 11	47S & 41S up, 30S down	E		no	-0.179	0.0171	-0.224	0.002667
EXOSC6	118460	Class 2	47S & 41S up, 34S up, 26S up, 21S & 18S-E up, 12S up	E/L	YGR158C	MTR3	-0.187	0.0128	-0.194	0.009807
DDX5	1655	Class 11	47S up, 34S up, 30S up, 21S up	E/S	YGL078C	DBP3	-0.188	0.0124	-0.283	0.0001326
MRM2	29960	Class 4	47S up, 32S down, 30S down, 12S down	E/L	YGL136C	MRM2	-0.189	0.0118	0.0281	0.711
EIF5A	1984	MISC	47S down, 32S down	E/L	YEL034W	HYP1	-0.195	0.009272	-0.022	0.772
NOSIP	51070	Class 1	47S & 45S down	E		no	-0.198	0.008355	-0.265	0.0003558
SF3A3	10946	Class 11	41S up, 34S up	E	YDL030W	PRP9	-0.199	0.007813	-0.0853	0.259
MYBBP1A	10514	Class 11	47S & 45S & 41S up, 34S up, 32S up, 30S up, 12S up	E/L	YEL055C	POL5	-0.206	0.006015	-0.246	0.0009545
ABT1	29777	Class 2	34S up, 30S up, 21S & 18S-E down	E	YNR054C	ESF2	-0.211	0.004719	-0.107	0.157
ELOA	6924	MISC	47S up, 30S down, 26S down	E		no	-0.215	0.004142	-0.287	0.0001058
NOL7	51406	Class 2	47S up, 34S up, 21S down	E		no	-0.218	0.003517	-0.101	0.183
DYRK1B	9149	MISC	45S up, 30S up	E	YJL141C	YAK1	-0.219	0.003478	-0.26	0.0004745
FRG1	2483	Class 1	47S & 45S down, 30S down	E		no	-0.22	0.003186	-0.207	0.005689
DNAJC8	22826	Class 1	all precursors down	E		no	-0.221	0.003144	-0.204	0.006418
NOC4L	79050	Class 2	34S up, 30S up, 18S-E down	E	YPR144C	UTP19/NOC4	-0.229	0.002162	-0.197	0.008701
NOP53	29997	Class 11	47S & 41S up, 32S up, 18S-E up, 12S up	L	YPL146C	NOP53	-0.231	0.002024	-0.433	1.71e-09
FAM120B	84498	MISC	21S down	S		no	-0.234	0.001724	-0.198	0.008231
DDX51	317781	Class 1	all precursors down	E	YNR038W	DBP6	-0.236	0.001556	-0.414	1.04e-08
PPIB	5479	Class 11	47S & 41S up, 34S up, 32S up, 26S up, 21S up	E/S	YDR304C	CPR5	-0.237	0.001486	-0.0614	0.417
EWSR1	2130	MISC	32S down, 26S down, 18S-E down	S/L	YNL286W	CUS2	-0.246	0.0009586	-0.202	0.007134
RBM4B	83759	Class 1	47S & 45S down, 30S down	E	YFR023W	PES4	-0.246	0.0009528	-0.362	7.12e-07
CSNK1D	1453	Class 6	26S up, 21S up	E/S	YPL204W	HRR25	-0.258	0.0005315	-0.278	0.0001794
PPAN	56342	MISC	41S up	E	YHR066W/YDR312W	SSF1/SSF2	-0.26	0.0004801	-0.176	0.0189
SNU13	4809	Class 2	47S up, 34S up, 30S up	E	YEL026W	SNU13	-0.278	0.0001769	-0.16	0.0337
TSR2	90121	Class 10	45S & 41S up, 30S down, 26S up, 18S-E up	E/S	YLR435W	TSR2	-0.293	7.398e-05	-0.303	4.27e-05
RING1	6015	Class 12	30S down, 21S & 18S-E down, 12S up	E/L		no	-0.303	4.182e-05	-0.38	1.85e-07
DDX24	57062	Class 1	47S & 45S down, 30S down, 26S up, 21S & 18S-E down	E	YBR142W	MAK5	-0.307	3.315e-05	-0.338	4.109e-06
SUV39H1	6839	Class 11	47S & 45S up, 34S up	E	YJL168C	SET2	-0.312	2.381e-05	0.0453	0.549
PRPF8	10594	Class 5	34S up, 30S up, 26S down, 18S-E down	E	YHR165C	PRP8	-0.313	2.207e-05	-0.28	0.0001626
CDK9	1025	MISC	45S & 41S down, 18S-E down	E	YKL139W	CTK1	-0.32	1.441e-05	-0.467	5.74e-11
NOP56	10528	Class 2	47S & 45S up, 34S up, 30S up, 21S & 18S-E down	E	YLR197W	NOP56	-0.322	1.262e-05	-0.156	0.0385
DDX49	54555	Class 2	34S up, 30S up	E	YHR169W	DBP8	-0.325	1.046e-05	-0.123	0.103
POLR2E	5434	Class 1	all precursors down	E	YBR154C	RPB5	-0.369	4.4e-07	-0.227	0.00241
CENPB	1059	MISC	26S down	E	YDR081C	PDC2	-0.391	7.12e-08	-0.238	0.001415
UBTF	7343	Class 1	47S & 45S & 41S down, 30S down, 18S-E down	E		no	-0.414	1.04e-08	-0.513	2.71e-13
SENP3	26168	Class 1	47S & 45S & 41S down, 32S down, 12S down	E/L	YPL020C	ULP1	-0.479	1.59e-11	-0.403	2.71e-08
C18orf21	83608	MISC	32S down	L		no	-0.507	6.04e-13	-0.411	1.3e-08
PELP1	27043	Class 1	47S & 45S & 41S down, 32S down, 30S down	E/L	YLR106C	MDN1	-0.517	1.75e-13	-0.529	3.92e-14
MBD3	53615	Class 1	all precursors down	E		no	-0.56	5.55e-16	-0.432	1.93e-09
C22orf28	51493	Class 1	47S & 45S & 41S down, 30S down, 18S-E down	E		no
C20orf132	140699	MISC	45S & 41S up, 32S up, 12S up	E/L		no
C4orf43	55319	Class 11	47S & 41S up, 30S up, 18S-E up	E/S		no
C8orf59	401466	MISC	47S & 45S down, 30S down, 21S up	E/S		no
C9orf114	51490	MISC	47S up, 18S-E down	E		no
NO66	79697	Class 1	45S down, 26S down	E		no
NO66	6426	MISC	26S up	E	YDR432W	NPL3
SFRS3	6428	Class 1	47S & 45S & 41S down, 12S down	E		no
SFRS5	6430	MISC	26S up	E	YNL004W	HRB1
